# Supplementary material for: Prognostic implications of the interaction between intratumoral microbiome and immune response in gastric cancer
Source: Microbiol Spectr. 2025 Apr 9;13(5):e02830-24. doi: 10.1128/spectrum.02830-24 (PMC12054076; doi:10.1128/spectrum.02830-24)
Supplement: Table S1 — Prognostic information of the gastric cancer prognosis tissue microarray. [file spectrum.02830-24-s0002.xlsx]

## Sheet: Sheet1
Table S1: Prognostic information of the gastric cancer prognosis tissue microarray
Age	Sex	Survival Time (Month)	Survival Status	Candidatus Nitrosotenuis Infection Status
50	Male	81	0	0
33	Female	12	1	1
51	Male	48	1	1
68	Male	67	0	1
52	Female	62	0	1
50	Female	57	0	1
66	Male	70	0	1
51	Male	49	0	1
64	Male	38	0	1
54	Male	12	1	1
52	Female	96	0	0
52	Male	87	0	1
62	Female	100	0	1
56	Male	72	0	1
64	Male	69	0	1
52	Male	75	0	1
50	Female	96	0	1
51	Male	75	0	0
54	Female	24	1	1
62	Male	84	0	1
64	Female	28	1	0
71	Female	40	1	1
72	Male	10	1	0
67	Male	29	1	0
57	Male	17	1	0
59	Female	72	0	1
67	Male	0	1	1
68	Male	67	0	1
74	Male	36	1	0
53	Male	64	0	1
57	Male	0	1	0
70	Male	1	1	1
68	Male	23	1	0
For patients' survival status: 0 represents survival, 1 represents death.
For Candidatus Nitrosotenuis Infection Status: 0 represents negative, 1 represents positive.
