# Supplementary material for: Prognostic implications of the interaction between intratumoral microbiome and immune response in gastric cancer
Source: Microbiol Spectr. 2025 Apr 9;13(5):e02830-24. doi: 10.1128/spectrum.02830-24 (PMC12054076; doi:10.1128/spectrum.02830-24)
Supplement: Table S2 — Enriched motifs and corresponding transcription factors of the key genes. [file spectrum.02830-24-s0003.xlsx]

## Sheet: Table S2
Table_S2: The enriched motifs and corresponding transcription factors of the key genes
geneSet	motif	NES	AUC	TF_highConf	TF_lowConf	nEnrGenes	rankAtMax	enrichedGenes
Key_Gene	cisbp__M1503	5.94	0.52			2	470	RBMS1;RGS2
Key_Gene	cisbp__M3153	5.81	0.51			2	470	RBMS1;VIM
Key_Gene	cisbp__M4876	5.64	0.496		CUX1; MAZ; RCOR1; REST; ZNF148; ZNF460 (inferredBy_MotifSimilarity). ZNF16; ZNF189; ZNF23; ZNF281; ZNF429; ZNF471; ZNF502; ZNF607; ZNF84 (inferredBy_MotifSimilarity_n_Orthology).	2	470	RBMS1;VIM
Key_Gene	cisbp__M6177	5.1	0.452	NR2F1 (directAnnotation).	ESRRA; HDAC2; HNF4A; HNF4G; NR1H2; NR2C2; NR2E3; NR2F2; NR2F6; NR4A3; PPARA; PPARD; PPARG; RARA; RARG; RXRA; RXRB; RXRG; THRB (inferredBy_MotifSimilarity). NR1H3; NR4A2 (inferredBy_MotifSimilarity_n_Orthology).	2	625	RBMS1;VIM
Key_Gene	cisbp__M6249	5.05	0.448	FOXP3 (directAnnotation).		2	3820	RBMS1;VIM
Key_Gene	cisbp__M0554	4.94	0.439			2	470	RBMS1;VIM
Key_Gene	cisbp__M5410	4.86	0.433	ESRRB (directAnnotation).	ESRRA; ESRRG; NR5A1; NR5A2 (inferredBy_MotifSimilarity).	2	3820	RBMS1;VIM
Key_Gene	cisbp__M2303	4.67	0.417	NR2C2 (directAnnotation).	HDAC2; HNF4A; HNF4G; NR1H2; NR1H4; NR2E3; NR2F1; NR2F2; NR2F6; PPARA; PPARD; PPARG; RXRA; RXRB; RXRG; SP1; TCF12; THRB (inferredBy_MotifSimilarity). NR1H3 (inferredBy_MotifSimilarity_n_Orthology).	2	470	RBMS1;VIM
Key_Gene	cisbp__M4475	4.61	0.412	SPI1 (directAnnotation).	BCL11A; EP300; IKZF1; IRF1; IRF2; IRF4; IRF8; MTA3; PAX5; SPIB; SPIC; STAT1; STAT3; TBL1XR1 (inferredBy_MotifSimilarity).	2	470	RBMS1;VIM
Key_Gene	cisbp__M4453	4.61	0.412	BCL11A (directAnnotation).	EP300; IKZF1; IRF4; IRF8; MTA3; PAX5; RELA; SPI1; SPIB; STAT3; TBL1XR1 (inferredBy_MotifSimilarity). IRF1 (inferredBy_MotifSimilarity_n_Orthology).	2	3820	RBMS1;VIM
Key_Gene	cisbp__M6484	4.53	0.406	SPI1 (directAnnotation).	BCL11A; EP300; ETV5; IKZF1; IRF2; IRF4; IRF8; MTA3; PAX5; RELA; SPIB; SPIC; STAT3; TBL1XR1 (inferredBy_MotifSimilarity). IRF1 (inferredBy_MotifSimilarity_n_Orthology).	2	625	RBMS1;VIM
Key_Gene	cisbp__M1958	4.37	0.393	ESRRB (inferredBy_Orthology).	ESR1; ESRRA; ESRRG; NR5A1; NR5A2; NR6A1; PPARGC1A (inferredBy_MotifSimilarity). RARG; RXRA; RXRG (inferredBy_MotifSimilarity_n_Orthology).	2	3820	RBMS1;VIM
Key_Gene	cisbp__M6552	4.2	0.379	ZNF148 (directAnnotation).	CUX1; EGR1; EGR2; EGR3; EGR4; KLF16; MAZ; PATZ1; PAX4; RCOR1; REST; SP1; TBX15; VEZF1; ZBTB17; ZNF281; ZNF467 (inferredBy_MotifSimilarity). SP5; ZNF16; ZNF189; ZNF23; ZNF429; ZNF471; ZNF502; ZNF607; ZNF84 (inferredBy_MotifSimilarity_n_Orthology).	3	4657	RBMS1;RGS2;VIM
Key_Gene	cisbp__M5547	4.01	0.364	HOXC11 (directAnnotation).	HOXA10; HOXA11; HOXA9; HOXB9; HOXC10; HOXC12; HOXC9; HOXD10; HOXD11; HOXD12; HOXD9 (inferredBy_MotifSimilarity).	3	3820	RBMS1;RGS2;VIM
Key_Gene	cisbp__M0003	3.93	0.358			2	3820	RBMS1;VIM
Key_Gene	cisbp__M5864	3.73	0.341		ELF2; ELF4; SPI1; SPIB; SPIC (inferredBy_MotifSimilarity). ETV6; ETV7 (inferredBy_MotifSimilarity_n_Orthology).	2	552	RBMS1;VIM
Key_Gene	cisbp__M2384	3.62	0.332	ESRRA (directAnnotation).	ESR1 (inferredBy_MotifSimilarity). ESRRB; ESRRG; NR5A2 (inferredBy_MotifSimilarity_n_Orthology).	2	3820	RBMS1;VIM
Key_Gene	cisbp__M6029	3.62	0.332	HOXC10 (inferredBy_Orthology).	HOXA10; HOXA11; HOXA9; HOXB9; HOXC11; HOXC12; HOXD10; HOXD11; HOXD12; HOXD9 (inferredBy_MotifSimilarity).	3	3820	RBMS1;RGS2;VIM
Key_Gene	cisbp__M4697	3.6	0.331	ESR1 (directAnnotation).	ESRRA (inferredBy_MotifSimilarity). ESRRB; ESRRG (inferredBy_MotifSimilarity_n_Orthology).	2	3820	RBMS1;VIM
Key_Gene	cisbp__M6395	3.58	0.329	NR4A3 (directAnnotation).	ESRRA; HNF4A; HNF4G; NR2C2; NR2F1; NR2F2; PPARG; RXRA (inferredBy_MotifSimilarity). NR1H3; PPARA (inferredBy_MotifSimilarity_n_Orthology).	3	3820	RBMS1;RGS2;VIM
Key_Gene	cisbp__M5404	3.58	0.329	ESRRA (directAnnotation).	ESRRB; ESRRG; NR5A1; NR5A2 (inferredBy_MotifSimilarity).	3	3820	RBMS1;RGS2;VIM
Key_Gene	cisbp__M6336	3.57	0.328	MAZ (directAnnotation).	BRF1; BRF2; CEBPB; CTCF; CUX1; EGR1; HDAC2; KLF15; KLF16; PATZ1; RBBP5; RCOR1; REST; SP3; SREBF1; SREBF2; SUPT20H; TBX15; VEZF1; WT1; XRCC4; ZBTB17; ZBTB7B; ZNF148; ZNF263; ZNF341; ZNF467 (inferredBy_MotifSimilarity). EGR2; RELA; SP1; SP5; ZNF16; ZNF189; ZNF23; ZNF429; ZNF471; ZNF502; ZNF607; ZNF84 (inferredBy_MotifSimilarity_n_Orthology).	2	3820	RBMS1;VIM
Key_Gene	cisbp__M6126	3.57	0.328	ESRRB (inferredBy_Orthology).	ESR1; ESRRA; ESRRG; NR5A1; NR5A2; NR6A1 (inferredBy_MotifSimilarity). RARG (inferredBy_MotifSimilarity_n_Orthology).	3	3820	RBMS1;RGS2;VIM
Key_Gene	cisbp__M6215	3.56	0.327	ESRRB (directAnnotation).	ESRRA; ESRRG; NR5A1; NR5A2 (inferredBy_MotifSimilarity). NR6A1; RXRA (inferredBy_MotifSimilarity_n_Orthology).	2	3820	RBMS1;VIM
Key_Gene	cisbp__M4489	3.56	0.327	SPI1 (directAnnotation).	BCL11A; EP300; IKZF1; IRF1; IRF2; IRF3; IRF4; IRF5; IRF6; IRF7; IRF8; MTA3; PAX5; PRDM1; SPIB; STAT1; STAT2; STAT3; TBL1XR1 (inferredBy_MotifSimilarity).	2	625	RBMS1;VIM
Key_Gene	cisbp__M4947	3.55	0.326	ESRRA; ESRRB; ESRRG (inferredBy_Orthology).	ESR1; NR5A1; NR5A2; PPARGC1A (inferredBy_MotifSimilarity).	3	3820	RBMS1;RGS2;VIM
Key_Gene	cisbp__M5413	3.55	0.326	ESRRG (directAnnotation).	ESRRA; ESRRB; NR5A1; NR5A2 (inferredBy_MotifSimilarity).	3	3820	RBMS1;RGS2;VIM
Key_Gene	cisbp__M5407	3.54	0.326	ESRRA (directAnnotation).	ESRRB; ESRRG; NR5A1; NR5A2 (inferredBy_MotifSimilarity).	3	4657	RBMS1;RGS2;VIM
Key_Gene	cisbp__M6214	3.54	0.325	ESRRA (directAnnotation).	ESR1; ESRRB; ESRRG; NR5A1; NR5A2; PPARGC1A (inferredBy_MotifSimilarity). NR6A1 (inferredBy_MotifSimilarity_n_Orthology).	2	3820	RBMS1;VIM
Key_Gene	cisbp__M4564	3.54	0.325	ESR1 (directAnnotation).	ESRRA; PPARGC1A (inferredBy_MotifSimilarity). ESRRB; ESRRG (inferredBy_MotifSimilarity_n_Orthology).	3	4964	RBMS1;RGS2;VIM
Key_Gene	cisbp__M1448	3.53	0.324	NR5A2 (inferredBy_Orthology).	ESRRA; ESRRB; ESRRG; NR5A1 (inferredBy_MotifSimilarity).	3	3820	RBMS1;RGS2;VIM
Key_Gene	cisbp__M0002	3.51	0.323			1	126	VIM
Key_Gene	cisbp__M1442	3.5	0.323	RARB (inferredBy_Orthology).	NR2C1 (inferredBy_MotifSimilarity). NR2F1; NR2F2; RARA; RARG; RXRA; RXRB; RXRG (inferredBy_MotifSimilarity_n_Orthology).	2	3820	RBMS1;VIM
Key_Gene	cisbp__M6396	3.5	0.322	NR5A2 (directAnnotation).	ESRRA; NR5A1 (inferredBy_MotifSimilarity). NR6A1 (inferredBy_MotifSimilarity_n_Orthology).	2	4657	RBMS1;VIM
Key_Gene	cisbp__M4358	3.49	0.321		EGR1; EGR2; EGR3; EGR4; WT1 (inferredBy_MotifSimilarity_n_Orthology).	1	126	RBMS1
Key_Gene	cisbp__M6498	3.47	0.32	NR5A1 (directAnnotation).	ESRRA; ESRRB; ESRRG; NR5A2 (inferredBy_MotifSimilarity). NR6A1; RXRA; RXRG (inferredBy_MotifSimilarity_n_Orthology).	2	3820	RBMS1;VIM
Key_Gene	cisbp__M5221	3.47	0.32	NR2F1; NR2F2 (inferredBy_Orthology).	ESR1 (inferredBy_MotifSimilarity).	3	4657	RBMS1;RGS2;VIM
Key_Gene	cisbp__M4719	3.47	0.32		ESRRA; ESRRB (inferredBy_MotifSimilarity). ESRRG; NR5A2 (inferredBy_MotifSimilarity_n_Orthology).	2	3820	RBMS1;VIM
Key_Gene	cisbp__M6008	3.46	0.319	ESRRA (inferredBy_Orthology).	ESRRB; ESRRG; NR5A1; NR5A2 (inferredBy_MotifSimilarity).	2	3820	RBMS1;VIM
Key_Gene	cisbp__M4848	3.46	0.319			2	3820	RBMS1;VIM
Key_Gene	cisbp__M4912	3.46	0.319			1	126	VIM
Key_Gene	cisbp__M4979	3.44	0.318	NR5A1 (inferredBy_Orthology).	ESRRA; ESRRB; RXRA (inferredBy_MotifSimilarity). NR1H2 (inferredBy_MotifSimilarity_n_Orthology).	2	3820	RBMS1;VIM
Key_Gene	cisbp__M1449	3.43	0.317	ESRRG (inferredBy_Orthology).	ESR1; ESRRA; ESRRB; NR5A1; NR5A2; PPARGC1A (inferredBy_MotifSimilarity).	3	3820	RBMS1;RGS2;VIM
Key_Gene	cisbp__M1465	3.43	0.317		NR2C1; NR2C2; NR2F1; NR6A1; PPARA; RARA; RARB; RARG; THRB (inferredBy_MotifSimilarity). NR2F2; NR2F6; RXRA; RXRB; RXRG (inferredBy_MotifSimilarity_n_Orthology).	2	3820	RBMS1;VIM
Key_Gene	cisbp__M2095	3.43	0.317			2	3820	RBMS1;RGS2
Key_Gene	cisbp__M6533	3.43	0.316	VDR (directAnnotation).	NR1I2; RXRA (inferredBy_MotifSimilarity).	1	126	VIM
Key_Gene	cisbp__M5034	3.42	0.316		ESRRA; RXRA (inferredBy_MotifSimilarity). NR1H2; NR6A1; RARG (inferredBy_MotifSimilarity_n_Orthology).	2	3820	RBMS1;VIM
Key_Gene	cisbp__M1447	3.42	0.316	ESRRA (inferredBy_Orthology).	ESRRB; ESRRG; NR2C2; NR5A2; RORA (inferredBy_MotifSimilarity). NR5A1 (inferredBy_MotifSimilarity_n_Orthology).	3	3820	RBMS1;RGS2;VIM
Key_Gene	cisbp__M6393	3.42	0.316	NR4A1 (directAnnotation).	NR4A2 (inferredBy_MotifSimilarity).	2	3820	RBMS1;VIM
Key_Gene	cisbp__M5264	3.4	0.314	RXRA; RXRB; RXRG (inferredBy_Orthology).	NR2C1; NR2C2; NR2F1; PPARD; RARA; RARB (inferredBy_MotifSimilarity). NR2F2; NR2F6; RARG (inferredBy_MotifSimilarity_n_Orthology).	3	3820	RBMS1;RGS2;VIM
Key_Gene	cisbp__M1470	3.4	0.314	NR5A1 (inferredBy_Orthology).	ESRRA; ESRRB; ESRRG; NR2C2; NR2F1; PPARA; PPARD; RARA; RARB; RARG; RXRA (inferredBy_MotifSimilarity). NR2C1 (inferredBy_MotifSimilarity_n_Orthology).	3	3820	RBMS1;RGS2;VIM
Key_Gene	cisbp__M4878	3.4	0.314			2	4657	RBMS1;VIM
Key_Gene	cisbp__M3715	3.39	0.314	PAX4 (directAnnotation).	PAX6 (inferredBy_MotifSimilarity).	1	126	RBMS1
Key_Gene	cisbp__M6301	3.39	0.314	HOXD10 (directAnnotation).		3	4657	RBMS1;RGS2;VIM
Key_Gene	cisbp__M5467	3.38	0.313	FOXO3 (directAnnotation).	FOXO1; FOXO4; FOXO6 (inferredBy_MotifSimilarity).	1	126	RBMS1
Key_Gene	cisbp__M5072	3.38	0.313	LBX1 (inferredBy_Orthology).	EMX1; EMX2; EVX1; EVX2; HOXA4; LHX2; LHX6; LHX8; LHX9; NOTO (inferredBy_MotifSimilarity_n_Orthology).	2	3820	RBMS1;VIM
Key_Gene	cisbp__M6444	3.36	0.311	RARA (directAnnotation).	RARB; RARG; RXRA (inferredBy_MotifSimilarity).	2	4657	RBMS1;VIM
Key_Gene	cisbp__M0351	3.36	0.311			2	4657	RBMS1;VIM
Key_Gene	cisbp__M2310	3.34	0.309	RUNX2 (directAnnotation).	CBFB; RUNX1; RUNX3 (inferredBy_MotifSimilarity).	2	3820	RBMS1;VIM
Key_Gene	cisbp__M0537	3.33	0.309			2	4657	RBMS1;VIM
Key_Gene	cisbp__M5470	3.32	0.308	FOXO4 (directAnnotation).	FOXO1; FOXO3; FOXO6 (inferredBy_MotifSimilarity).	1	126	RBMS1
Key_Gene	cisbp__M2302	3.32	0.307	NKX2-5 (inferredBy_Orthology).	NKX2-1 (inferredBy_MotifSimilarity).	1	126	RBMS1
Key_Gene	cisbp__M1494	3.3	0.306		NR2C1; NR2C2; NR2F1; NR4A1; RARA; RARB; RXRA; RXRG (inferredBy_MotifSimilarity). NR2F2; NR2F6; RARG; RXRB (inferredBy_MotifSimilarity_n_Orthology).	3	4865	RBMS1;RGS2;VIM
Key_Gene	cisbp__M1446	3.29	0.305	ESRRB (inferredBy_Orthology).	ESRRA; ESRRG; NR5A2 (inferredBy_MotifSimilarity).	3	3820	RBMS1;RGS2;VIM
Key_Gene	cisbp__M1854	3.28	0.305	REL; RELA; RELB (inferredBy_Orthology).		1	126	VIM
Key_Gene	cisbp__M4286	3.28	0.305			3	3820	RBMS1;RGS2;VIM
Key_Gene	cisbp__M1491	3.27	0.303		NR1H4; NR2C1; NR2C2; NR2F1; NR2F6; NR6A1; PPARA; PPARG; RARA; RARB; RARG; RXRA; THRB (inferredBy_MotifSimilarity). ESRRA; NR2F2; RXRB; RXRG (inferredBy_MotifSimilarity_n_Orthology).	3	4657	RBMS1;RGS2;VIM
Key_Gene	cisbp__M4686	3.27	0.303	PRDM1 (directAnnotation).	IRF1 (inferredBy_MotifSimilarity).	2	3820	RBMS1;VIM
Key_Gene	cisbp__M1477	3.26	0.303			1	126	VIM
Key_Gene	cisbp__M1430	3.25	0.302		NR2C1; NR2C2; NR2F1; RARG (inferredBy_MotifSimilarity). NR2F2; NR2F6; RXRA; RXRB; RXRG (inferredBy_MotifSimilarity_n_Orthology).	2	3820	RBMS1;VIM
Key_Gene	cisbp__M2074	3.25	0.302			2	3820	RBMS1;VIM
Key_Gene	cisbp__M5567	3.23	0.301	HSF4 (directAnnotation).	HOXB2; HSF1; HSF2; HSF5 (inferredBy_MotifSimilarity).	3	4657	RBMS1;RGS2;VIM
Key_Gene	cisbp__M5361	3.23	0.3	E2F4 (directAnnotation).	E2F1; E2F2; E2F3 (inferredBy_MotifSimilarity).	1	126	VIM
Key_Gene	cisbp__M6527	3.23	0.3	TWIST1 (directAnnotation).		2	4865	RBMS1;VIM
Key_Gene	cisbp__M6178	3.23	0.3	NR2F2 (directAnnotation).	HNF4A; NR1H2; NR2F1; PPARA; PPARG; RARA; RORA; RXRA (inferredBy_MotifSimilarity). NR1H3 (inferredBy_MotifSimilarity_n_Orthology).	2	3820	RBMS1;VIM
Key_Gene	cisbp__M6348	3.2	0.298	MTF1 (directAnnotation).		1	126	RGS2
Key_Gene	cisbp__M6047	3.2	0.298	MAFB (inferredBy_Orthology).	CREB1; MAF; MAFA; MAFF; MAFG (inferredBy_MotifSimilarity). CREB3L1; CREB3L2 (inferredBy_MotifSimilarity_n_Orthology).	1	126	RGS2
Key_Gene	cisbp__M6060	3.19	0.297	OTX1 (inferredBy_Orthology).	OTX2 (inferredBy_MotifSimilarity). GSC; GSC2 (inferredBy_MotifSimilarity_n_Orthology).	1	126	RBMS1
Key_Gene	cisbp__M1439	3.19	0.297	NR2C1 (inferredBy_Orthology).	NR1H4; NR2C2; NR2F1; NR2F6; RARA; RARG; RXRA (inferredBy_MotifSimilarity). ESR1; NR1H2; NR1H3; NR1I2; NR1I3; NR2F2; NR5A1; RARB; RXRB; RXRG; THRA; THRB; VDR (inferredBy_MotifSimilarity_n_Orthology).	1	126	RBMS1
Key_Gene	cisbp__M6430	3.17	0.295	PPARA (directAnnotation).	ESR1; ESRRA; NR1H2; NR2C1; NR2C2; NR2F1; NR2F2; NR2F6; PPARG; RARA; RARB; RARG; RORA; RXRA (inferredBy_MotifSimilarity). NR5A1 (inferredBy_MotifSimilarity_n_Orthology).	1	127	RBMS1
Key_Gene	cisbp__M6416	3.16	0.295	CBFB (directAnnotation).	BCL11A; CEBPB; EZH2; FOXM1; IKZF1; MTA3; NFATC1; RUNX1; RUNX2; RUNX3; STAT3; TBL1XR1 (inferredBy_MotifSimilarity).	2	3820	RBMS1;VIM
Key_Gene	cisbp__M5698	3.15	0.294	OTX1 (directAnnotation).	OTX2 (inferredBy_MotifSimilarity). GSC; GSC2 (inferredBy_MotifSimilarity_n_Orthology).	1	135	RBMS1
Key_Gene	cisbp__M4763	3.15	0.294			1	135	RBMS1
Key_Gene	cisbp__M3009	3.14	0.293	POU3F2 (directAnnotation).		2	3820	RBMS1;RGS2
Key_Gene	cisbp__M3595	3.09	0.289	MZF1 (directAnnotation).		2	3820	RBMS1;VIM
Key_Gene	cisbp__M6485	3.09	0.289		SPI1; SPIB; SPIC (inferredBy_MotifSimilarity).	2	3820	RBMS1;VIM
Key_Gene	cisbp__M5360	3.09	0.289	E2F4 (directAnnotation).	E2F1; E2F2; E2F3 (inferredBy_MotifSimilarity).	1	163	VIM
Key_Gene	cisbp__M5700	3.08	0.288	OTX2 (directAnnotation).	MIXL1; OTX1 (inferredBy_MotifSimilarity). GSC; GSC2 (inferredBy_MotifSimilarity_n_Orthology).	1	163	RBMS1
Key_Gene	cisbp__M5320	3.07	0.288	CENPB (directAnnotation).		3	3820	RBMS1;RGS2;VIM
Key_Gene	cisbp__M1459	3.07	0.287			1	163	RBMS1
Key_Gene	cisbp__M3339	3.06	0.287	NR6A1 (directAnnotation).	NR5A2 (inferredBy_MotifSimilarity). ESRRA; ESRRB (inferredBy_MotifSimilarity_n_Orthology).	1	163	VIM
Key_Gene	cisbp__M6284	3.06	0.286	HNF4G (directAnnotation).	HNF4A (inferredBy_MotifSimilarity).	1	163	RBMS1
Key_Gene	cisbp__M4940	3.05	0.286	EMX1; EMX2 (inferredBy_Orthology).	GSX1; GSX2; LHX2; NKX6-2; PDX1 (inferredBy_MotifSimilarity). BSX; DBX1; DBX2; EN1; EN2; EVX1; EVX2; GBX1; GBX2; HOXA1; HOXA2; HOXA5; HOXA6; HOXA7; HOXB1; HOXB2; HOXB5; HOXB6; HOXB7; HOXC5; HOXC6; HOXD1; ISL1; ISL2; LHX3; LHX4; LHX6; LHX8; LHX9; LMX1A; LMX1B; MEOX1; MEOX2; NKX1-1; NKX1-2; NKX6-1; NKX6-3; NOTO; OTP; VSX2 (inferredBy_MotifSimilarity_n_Orthology).	1	163	VIM
Key_Gene	cisbp__M6036	3.05	0.286	HOXD9 (inferredBy_Orthology).	CDX4; HOXA10; HOXA11; HOXA9; HOXB9; HOXC10; HOXC11; HOXC12; HOXC9; HOXD10; HOXD11; HOXD12 (inferredBy_MotifSimilarity).	2	3820	RGS2;VIM
Key_Gene	cisbp__M5049	3.04	0.285	ZNF229; ZNF319 (inferredBy_Orthology).		2	3820	RBMS1;VIM
Key_Gene	cisbp__M5464	3.04	0.285	FOXO1 (directAnnotation).	FOXO3; FOXO4; FOXO6 (inferredBy_MotifSimilarity).	1	163	RBMS1
Key_Gene	cisbp__M0806	3.04	0.285			1	163	VIM
Key_Gene	cisbp__M1492	3.03	0.284			1	165	RBMS1
Key_Gene	cisbp__M5535	3.03	0.284	HOXA13 (directAnnotation).	HOXB13; HOXC13; HOXD13 (inferredBy_MotifSimilarity).	2	3820	RGS2;VIM
Key_Gene	cisbp__M6148	3.02	0.283	ARID3A (directAnnotation).		2	3820	RBMS1;VIM
Key_Gene	cisbp__M1454	3.02	0.283	RARA (inferredBy_Orthology).	ESR1; NR2C1; NR2C2; RARB; RARG; RXRA; RXRB; THRB (inferredBy_MotifSimilarity). NR2F1; NR2F2; NR2F6; RXRG (inferredBy_MotifSimilarity_n_Orthology).	2	4657	RBMS1;VIM
Key_Gene	cisbp__M2555	3.02	0.283	GRHL1; GRHL2; GRHL3 (inferredBy_Orthology).		2	4865	RBMS1;VIM
Key_Gene	cisbp__M6018	3.01	0.283	FOXK1 (inferredBy_Orthology).	FOXG1 (inferredBy_MotifSimilarity_n_Orthology).	1	169	RBMS1
Key_Gene	cisbp__M2217	3	0.282			2	3820	RBMS1;VIM
